# Supplementary material for: Evaluation of reliability and validity of the Serbian Aphasia Screening Test
Source: PLoS One. 2024 May 31;19(5):e0304565. doi: 10.1371/journal.pone.0304565 (PMC11142518; doi:10.1371/journal.pone.0304565)
Supplement: S3 File — (XLSX) [file pone.0304565.s003.xlsx]

## Sheet: SAST,  PPLOSE ONE, Vukovic et a
participants	gender	age	education	time	localisation	aphasia	fluency	scale.of.severity	screening.test.score	screening.test.score.retest	automatized	automatized.retest	comprehension	comprehension.retest	naming.visual	naming.visual.retest	naming.auditory	naming.auditory.retest	repetition.words	repetition.words.retest	repetition.sentences	repetition.sentences.retest	reading.word	reading.word.retest	reading.sentences	reading.sentences.retest	reading.comprehension	reading.comprehension.retest	writing	writing.retest	number.words	task1	task2	task3	task4	task5	task6	task7	task8	task9	task10	task11	task12	task13	task14	task15	task16	task17	task18
1	2	66	16	12	3	2	1	4	50	50	2	2	8	8	10	10	2	2	10	10	2	2	10	10	2	2	2	2	2	2	23	1	1	1	1	1	2	3	1	1	1	1	1	1	1	1	1	1	1
1	2	52	12	20	3	1	2	1	9	10	1	1	6	6	0	0	0	0	0	0	0	0	2	4	1	1	1	2	0	0	1	1	0	1	1	1	2	2	1	0	0	0	0	0	0	0	0	0	0
1	2	41	8	7	1	1	2	1	7	8	0	0	7	7	0	0	0	0	0	0	0	0	0	0	0	0	0	0	0	0	1	0	0	1	1	1	2	2	0	0	0	0	0	0	0	0	0	0	0
1	1	69	12	8	1	1	2	3	37	38	1	1	5	5	4	5	2	2	8	8	2	1	8	9	2	2	2	2	1	1	8	1	1	1	1	1	2	1	1	0	0	1	1	1	0	0	1	1	1
1	2	69	12	46	1	1	2	4	40	41	1	2	6	6	8	8	2	3	9	8	1	2	9	10	2	2	1	2	1	1	19	1	1	1	1	1	2	3	1	1	1	1	1	0	0	1	1	1	1
1	1	43	8	6	3	1	2	4	41	41	2	2	7	7	6	7	0	0	10	10	1	1	10	10	2	2	2	2	0	0	19	1	1	1	1	1	2	3	1	1	1	1	1	0	0	0	1	1	0
7	2	70	15	7	2	5	2	2	22	22	1	2	6	6	2	3	2	2	9	9	1	1	1	1	0	0	0	0	0	0	7	1	1	1	1	1	2	2	1	0	0	1	0	0	0	0	0	0	1
1	2	78	15	9	2	6	1	2	19	19	2	2	6	6	0	0	2	2	6	6	0	0	0	0	0	0	0	0	0	0	11	1	1	1	1	1	2	2	0	0	0	0	0	0	0	0	0	0	1
1	1	72	12	6	3	9	2	1	2	2	0	0	2	2	0	0	0	0	0	0	0	0	0	0	0	0	0	0	0	0	1	0	0	1	0	1	0	0	0	0	0	0	0	0	0	0	0	0	0
1	1	62	12	8	3	1	2	2	21	21	2	2	5	5	3	4	1	2	6	6	0	0	6	5	1	1	2	1	1	1	9	1	1	0	1	1	2	1	0	0	0	0	1	1	0	1	0	0	1
1	1	63	12	19	2	9	2	1	3	3	0	0	3	3	0	0	0	0	0	0	0	0	0	0	0	0	0	0	0	0	0	0	0	1	1	1	0	0	0	0	0	0	0	0	0	0	0	0	0
1	2	65	12	12	4	7	2	4	48	48	1	1	6	6	10	10	2	2	9	10	1	1	10	10	2	2	2	2	0	0	17	1	1	1	1	1	2	3	1	1	1	1	1	1	1	1	1	1	1
1	2	49	12	8	3	5	2	2	24	25	2	2	8	8	3	4	2	3	10	9	2	1	0	0	0	0	0	0	0	0	11	1	1	1	1	1	2	3	1	0	0	1	0	0	0	1	0	0	1
1	2	64	8	69	2	1	2	2	21	21	2	2	3	3	0	0	1	1	8	8	0	1	8	6	1	1	1	1	0	0	13	1	1	1	1	1	1	0	0	0	0	0	0	0	0	0	0	0	1
1	1	67	8	12	2	1	2	2	18	19	2	2	6	6	7	7	0	0	1	3	0	1	0	0	0	0	0	0	0	0	12	1	1	1	1	1	2	1	0	1	1	1	1	1	1	1	0	0	0
1	1	55	8	6	2	1	2	4	48	48	1	2	7	7	8	8	2	2	9	10	1	1	10	10	2	2	2	2	2	2	13	1	1	1	1	1	2	3	1	1	1	1	1	1	1	1	1	1	1
1	1	63	16	8	4	7	2	4	47	47	1	2	8	8	9	9	2	2	9	9	1	1	10	10	2	2	2	2	1	1	7	1	1	1	1	1	1	1	1	1	0	1	1	1	1	1	1	1	1
1	1	65	12	6	3	8	1	1	3	3	0	0	3	3	0	0	0	0	0	0	0	0	0	1	0	0	0	0	0	0	9	0	0	1	1	1	0	0	0	0	0	0	0	0	0	0	0	0	0
1	2	49	12	13	3	5	2	2	13	14	2	2	5	5	0	0	0	0	6	7	1	2	1	1	0	0	0	0	0	0	10	1	1	1	1	1	1	1	0	0	0	0	0	0	0	0	0	0	0
1	2	47	15	7	2	2	1	4	46	46	2	2	8	8	8	8	2	2	9	8	2	2	10	10	2	2	2	2	1	1	24	1	1	1	1	1	2	3	1	1	1	1	1	1	0	0	1	1	1
1	1	57	12	3	3	2	1	4	44	#NULL!	2	#NULL!	8	#NULL!	8	#NULL!	1	#NULL!	9	#NULL!	1	#NULL!	10	#NULL!	2	#NULL!	1	#NULL!	2	#NULL!	19	1	1	1	1	1	2	3	1	1	1	1	1	1	0	0	1	1	1
1	2	81	8	4	3	1	2	2	20	#NULL!	2	#NULL!	6	#NULL!	2	#NULL!	1	#NULL!	6	#NULL!	1	#NULL!	2	#NULL!	0	#NULL!	0	#NULL!	0	#NULL!	10	1	1	1	1	1	2	1	1	1	0	0	0	0	0	0	0	0	1
1	2	57	12	6	1	5	2	4	46	#NULL!	2	#NULL!	8	#NULL!	10	#NULL!	2	#NULL!	10	#NULL!	2	#NULL!	7	#NULL!	1	#NULL!	2	#NULL!	2	#NULL!	16	1	1	1	1	1	2	3	1	1	1	1	1	1	0	0	1	1	1
1	1	72	19	19	3	5	2	3	40	#NULL!	2	#NULL!	8	#NULL!	3	#NULL!	1	#NULL!	10	#NULL!	2	#NULL!	8	#NULL!	0	#NULL!	2	#NULL!	2	#NULL!	15	1	1	1	1	1	2	3	1	1	1	0	0	0	0	0	0	0	1
1	1	47	12	3	3	8	1	2	20	#NULL!	2	#NULL!	6	#NULL!	2	#NULL!	0	#NULL!	8	#NULL!	1	#NULL!	0	#NULL!	0	#NULL!	0	#NULL!	0	#NULL!	22	1	1	1	1	1	1	2	1	1	0	0	0	0	0	0	0	0	0
1	2	55	16	73	3	2	1	4	50	#NULL!	2	#NULL!	8	#NULL!	10	#NULL!	2	#NULL!	10	#NULL!	2	#NULL!	10	#NULL!	2	#NULL!	2	#NULL!	2	#NULL!	19	1	1	1	1	1	2	3	1	1	1	1	1	1	1	1	1	1	1
1	1	45	10	3	1	1	2	4	42	#NULL!	2	#NULL!	5	#NULL!	8	#NULL!	1	#NULL!	10	#NULL!	2	#NULL!	10	#NULL!	1	#NULL!	2	#NULL!	1	#NULL!	14	1	1	1	1	1	1	1	1	1	1	0	1	1	1	1	1	0	1
1	2	70	12	20	3	9	2	1	4	#NULL!	0	#NULL!	4	#NULL!	0	#NULL!	0	#NULL!	0	#NULL!	0	#NULL!	0	#NULL!	0	#NULL!	0	#NULL!	0	#NULL!	0	0	0	1	1	1	1	0	0	0	0	0	0	0	0	0	0	0	0
1	2	55	12	4	3	3	2	1	7	#NULL!	2	#NULL!	5	#NULL!	0	#NULL!	0	#NULL!	0	#NULL!	0	#NULL!	0	#NULL!	0	#NULL!	0	#NULL!	0	#NULL!	3	1	1	1	1	1	2	0	0	0	0	0	0	0	0	0	0	0	0
1	1	61	12	3	2	6	1	2	19	#NULL!	1	#NULL!	8	#NULL!	4	#NULL!	1	#NULL!	2	#NULL!	0	#NULL!	2	#NULL!	0	#NULL!	1	#NULL!	0	#NULL!	8	1	0	1	1	1	2	3	1	1	1	0	1	0	0	0	0	0	1
1	2	43	12	3	3	9	2	1	1	#NULL!	0	#NULL!	1	#NULL!	0	#NULL!	0	#NULL!	0	#NULL!	0	#NULL!	0	#NULL!	0	#NULL!	0	#NULL!	0	#NULL!	0	0	0	0	1	0	0	0	0	0	0	0	0	0	0	0	0	0	0
1	2	76	15	3	3	10	1	3	34	#NULL!	1	#NULL!	4	#NULL!	9	#NULL!	1	#NULL!	7	#NULL!	1	#NULL!	10	#NULL!	0	#NULL!	0	#NULL!	0	#NULL!	24	1	0	1	1	1	1	0	1	0	1	1	1	1	1	1	1	1	0
1	1	61	16	3	3	10	1	1	9	#NULL!	0	#NULL!	0	#NULL!	0	#NULL!	0	#NULL!	8	#NULL!	1	#NULL!	0	#NULL!	0	#NULL!	0	#NULL!	0	#NULL!	17	0	0	0	0	0	0	0	0	0	0	0	0	0	0	0	0	0	0
1	2	68	12	4	1	1	2	4	41	#NULL!	2	#NULL!	8	#NULL!	7	#NULL!	2	#NULL!	8	#NULL!	0	#NULL!	10	#NULL!	2	#NULL!	2	#NULL!	0	#NULL!	13	1	1	1	1	1	1	1	1	1	1	1	1	0	0	0	1	1	1
1	2	66	16	15	2	2	1	4	48	#NULL!	2	#NULL!	7	#NULL!	10	#NULL!	2	#NULL!	10	#NULL!	2	#NULL!	9	#NULL!	2	#NULL!	2	#NULL!	2	#NULL!	19	1	1	1	1	1	2	2	1	1	1	1	1	1	1	1	1	1	1
1	2	55	12	4	3	9	2	1	2	#NULL!	2	#NULL!	0	#NULL!	0	#NULL!	0	#NULL!	0	#NULL!	0	#NULL!	0	#NULL!	0	#NULL!	0	#NULL!	0	#NULL!	0	1	1	0	0	0	0	0	0	0	0	0	0	0	0	0	0	0	0
1	1	77	12	8	2	3	2	1	10	#NULL!	0	#NULL!	4	#NULL!	1	#NULL!	1	#NULL!	3	#NULL!	0	#NULL!	0	#NULL!	0	#NULL!	0	#NULL!	1	#NULL!	3	0	0	1	1	1	1	0	0	0	0	1	0	0	0	0	0	0	1
1	1	63	8	48	2	3	2	1	7	#NULL!	0	#NULL!	7	#NULL!	0	#NULL!	0	#NULL!	0	#NULL!	0	#NULL!	0	#NULL!	0	#NULL!	0	#NULL!	0	#NULL!	6	0	0	1	1	1	2	2	0	0	0	0	0	0	0	0	0	0	0
1	2	63	12	13	3	2	1	4	50	#NULL!	2	#NULL!	8	#NULL!	10	#NULL!	2	#NULL!	10	#NULL!	2	#NULL!	10	#NULL!	2	#NULL!	2	#NULL!	2	#NULL!	19	1	1	1	1	1	2	3	1	1	1	1	1	1	1	1	1	1	1
1	2	71	8	3	3	5	2	4	42	#NULL!	2	#NULL!	8	#NULL!	7	#NULL!	2	#NULL!	9	#NULL!	2	#NULL!	7	#NULL!	2	#NULL!	2	#NULL!	1	#NULL!	15	1	1	1	1	1	2	3	1	1	1	0	1	1	1	0	0	1	1
1	1	55	16	20	3	7	2	4	47	#NULL!	2	#NULL!	7	#NULL!	9	#NULL!	2	#NULL!	10	#NULL!	1	#NULL!	10	#NULL!	2	#NULL!	2	#NULL!	2	#NULL!	15	1	1	1	1	1	2	2	1	1	1	1	1	1	1	1	1	0	1
1	1	67	12	10	3	7	2	3	37	#NULL!	2	#NULL!	8	#NULL!	6	#NULL!	1	#NULL!	10	#NULL!	1	#NULL!	6	#NULL!	0	#NULL!	2	#NULL!	1	#NULL!	10	1	1	1	1	1	2	3	1	1	1	1	1	0	1	1	0	1	1
1	2	65	8	3	3	10	1	2	22	#NULL!	2	#NULL!	4	#NULL!	0	#NULL!	0	#NULL!	10	#NULL!	1	#NULL!	6	#NULL!	0	#NULL!	0	#NULL!	0	#NULL!	15	1	1	0	1	1	0	2	0	0	0	0	0	0	0	0	0	0	0
1	1	47	12	62	3	1	2	3	37	#NULL!	2	#NULL!	8	#NULL!	6	#NULL!	2	#NULL!	7	#NULL!	1	#NULL!	9	#NULL!	2	#NULL!	2	#NULL!	0	#NULL!	10	1	1	1	1	1	2	3	1	0	0	1	1	1	0	0	1	1	1
1	1	71	15	26	1	1	2	3	35	#NULL!	2	#NULL!	8	#NULL!	5	#NULL!	2	#NULL!	5	#NULL!	1	#NULL!	8	#NULL!	2	#NULL!	2	#NULL!	0	#NULL!	10	1	1	1	1	1	2	3	1	0	0	1	0	1	0	0	1	1	1
1	1	63	12	20	3	8	1	2	16	#NULL!	1	#NULL!	4	#NULL!	4	#NULL!	0	#NULL!	0	#NULL!	0	#NULL!	5	#NULL!	0	#NULL!	2	#NULL!	0	#NULL!	15	0	1	0	1	1	0	2	1	0	0	1	0	0	0	0	1	1	0
1	2	64	15	8	1	1	2	3	36	#NULL!	2	#NULL!	7	#NULL!	2	#NULL!	2	#NULL!	10	#NULL!	1	#NULL!	8	#NULL!	2	#NULL!	2	#NULL!	0	#NULL!	9	1	1	1	1	1	2	2	1	1	0	0	0	0	0	0	0	0	1
1	1	49	12	11	3	1	2	3	38	#NULL!	2	#NULL!	7	#NULL!	10	#NULL!	2	#NULL!	6	#NULL!	1	#NULL!	5	#NULL!	0	#NULL!	0	#NULL!	0	#NULL!	8	1	1	1	1	1	2	2	1	1	1	1	1	1	1	1	1	1	1
1	2	41	12	6	3	1	2	2	26	#NULL!	2	#NULL!	6	#NULL!	5	#NULL!	1	#NULL!	10	#NULL!	0	#NULL!	0	#NULL!	0	#NULL!	1	#NULL!	1	#NULL!	8	1	1	1	1	1	1	2	1	1	0	1	0	0	0	0	1	1	0
1	1	55	12	49	1	1	2	3	39	#NULL!	2	#NULL!	6	#NULL!	3	#NULL!	2	#NULL!	10	#NULL!	1	#NULL!	5	#NULL!	1	#NULL!	0	#NULL!	0	#NULL!	10	1	1	1	1	1	1	2	1	0	1	0	0	0	0	0	1	0	1
1	2	44	16	59	2	7	2	4	50	#NULL!	2	#NULL!	8	#NULL!	10	#NULL!	2	#NULL!	10	#NULL!	2	#NULL!	10	#NULL!	2	#NULL!	2	#NULL!	2	#NULL!	17	1	1	1	1	1	2	3	1	1	1	1	1	1	1	1	1	1	1
1	1	54	12	4	3	1	2	3	38	#NULL!	2	#NULL!	7	#NULL!	10	#NULL!	2	#NULL!	6	#NULL!	1	#NULL!	5	#NULL!	0	#NULL!	0	#NULL!	0	#NULL!	12	1	1	1	1	1	2	2	1	1	1	1	1	1	1	1	1	1	1
1	1	62	8	9	1	1	2	3	39	#NULL!	2	#NULL!	8	#NULL!	8	#NULL!	1	#NULL!	9	#NULL!	1	#NULL!	8	#NULL!	0	#NULL!	1	#NULL!	0	#NULL!	10	1	1	1	1	1	2	3	1	1	1	1	1	0	0	1	1	1	0
1	1	75	12	4	2	8	1	3	29	#NULL!	1	#NULL!	6	#NULL!	3	#NULL!	0	#NULL!	5	#NULL!	0	#NULL!	9	#NULL!	2	#NULL!	2	#NULL!	1	#NULL!	22	1	0	1	1	1	1	2	1	1	0	0	0	0	0	0	1	0	0
1	1	46	8	6	2	7	2	4	43	#NULL!	2	#NULL!	8	#NULL!	8	#NULL!	2	#NULL!	8	#NULL!	1	#NULL!	8	#NULL!	2	#NULL!	2	#NULL!	2	#NULL!	12	1	1	1	1	1	2	3	1	1	0	1	1	1	0	1	1	1	1
1	1	43	12	15	3	1	2	3	31	#NULL!	1	#NULL!	7	#NULL!	9	#NULL!	2	#NULL!	10	#NULL!	0	#NULL!	0	#NULL!	0	#NULL!	0	#NULL!	2	#NULL!	13	1	0	1	1	1	2	2	1	1	1	1	1	1	0	1	1	1	1
1	1	54	8	17	3	5	2	4	46	#NULL!	2	#NULL!	8	#NULL!	8	#NULL!	2	#NULL!	10	#NULL!	2	#NULL!	9	#NULL!	2	#NULL!	2	#NULL!	1	#NULL!	15	1	1	1	1	1	2	3	1	1	1	1	1	0	0	1	1	1	1
1	1	55	8	3	2	8	1	1	3	#NULL!	1	#NULL!	1	#NULL!	0	#NULL!	0	#NULL!	0	#NULL!	1	#NULL!	0	#NULL!	0	#NULL!	0	#NULL!	0	#NULL!	21	0	1	0	1	0	0	0	0	0	0	0	0	0	0	0	0	0	0
1	2	63	12	82	3	1	2	2	24	#NULL!	2	#NULL!	7	#NULL!	4	#NULL!	2	#NULL!	7	#NULL!	1	#NULL!	1	#NULL!	0	#NULL!	0	#NULL!	0	#NULL!	8	1	1	1	1	1	2	2	1	0	0	1	0	0	0	0	1	1	1
1	1	55	12	18	3	1	2	2	11	#NULL!	1	#NULL!	5	#NULL!	1	#NULL!	0	#NULL!	1	#NULL!	0	#NULL!	2	#NULL!	0	#NULL!	1	#NULL!	0	#NULL!	7	1	0	1	1	1	1	1	0	0	1	0	0	0	0	0	0	0	0
1	2	72	15	3	2	8	1	2	17	#NULL!	1	#NULL!	8	#NULL!	0	#NULL!	0	#NULL!	8	#NULL!	0	#NULL!	1	#NULL!	0	#NULL!	0	#NULL!	0	#NULL!	20	1	0	1	1	1	2	3	0	0	0	0	0	0	0	0	0	0	0
1	1	49	12	16	3	9	2	1	0	#NULL!	0	#NULL!	0	#NULL!	0	#NULL!	0	#NULL!	0	#NULL!	0	#NULL!	0	#NULL!	0	#NULL!	0	#NULL!	0	#NULL!	0	0	0	0	0	0	0	0	0	0	0	0	0	0	0	0	0	0	0
1	2	31	12	3	3	9	2	1	6	#NULL!	0	#NULL!	2	#NULL!	0	#NULL!	0	#NULL!	4	#NULL!	0	#NULL!	0	#NULL!	0	#NULL!	0	#NULL!	0	#NULL!	2	0	0	0	1	1	0	0	0	0	0	0	0	0	0	0	0	0	0
1	1	58	12	15	3	9	2	1	6	#NULL!	0	#NULL!	3	#NULL!	0	#NULL!	0	#NULL!	2	#NULL!	0	#NULL!	1	#NULL!	0	#NULL!	0	#NULL!	0	#NULL!	1	0	0	1	1	1	0	0	0	0	0	0	0	0	0	0	0	0	0
1	1	63	10	78	4	7	2	4	48	#NULL!	2	#NULL!	8	#NULL!	10	#NULL!	2	#NULL!	10	#NULL!	2	#NULL!	10	#NULL!	2	#NULL!	2	#NULL!	0	#NULL!	10	1	1	1	1	1	2	3	1	1	1	1	1	1	1	1	1	1	1
1	2	62	16	3	4	1	2	2	18	#NULL!	2	#NULL!	6	#NULL!	2	#NULL!	0	#NULL!	5	#NULL!	0	#NULL!	6	#NULL!	0	#NULL!	1	#NULL!	0	#NULL!	8	1	1	1	1	1	1	2	1	0	1	0	0	0	0	0	0	0	0
1	2	83	15	12	4	7	2	4	48	#NULL!	2	#NULL!	8	#NULL!	10	#NULL!	2	#NULL!	10	#NULL!	2	#NULL!	10	#NULL!	2	#NULL!	2	#NULL!	0	#NULL!	17	1	1	1	1	1	2	3	1	1	1	1	1	1	1	1	1	1	1
1	1	70	12	4	2	10	1	2	26	#NULL!	2	#NULL!	4	#NULL!	3	#NULL!	2	#NULL!	10	#NULL!	2	#NULL!	5	#NULL!	0	#NULL!	0	#NULL!	0	#NULL!	18	1	1	1	1	1	1	0	0	1	0	1	0	1	0	0	0	0	1
1	2	77	16	3	2	8	1	1	0	#NULL!	0	#NULL!	0	#NULL!	0	#NULL!	0	#NULL!	0	#NULL!	0	#NULL!	0	#NULL!	0	#NULL!	0	#NULL!	0	#NULL!	14	0	0	0	0	0	0	0	0	0	0	0	0	0	0	0	0	0	0
1	2	48	16	3	3	8	1	1	6	#NULL!	1	#NULL!	4	#NULL!	1	#NULL!	0	#NULL!	0	#NULL!	0	#NULL!	0	#NULL!	0	#NULL!	0	#NULL!	0	#NULL!	9	1	0	1	1	1	1	0	0	0	1	0	0	0	0	0	0	0	0
1	1	69	12	4	3	9	2	1	0	#NULL!	0	#NULL!	0	#NULL!	0	#NULL!	0	#NULL!	0	#NULL!	0	#NULL!	0	#NULL!	0	#NULL!	0	#NULL!	0	#NULL!	0	0	0	0	0	0	0	0	0	0	0	0	0	0	0	0	0	0	0
1	1	71	12	14	3	9	2	1	6	#NULL!	0	#NULL!	2	#NULL!	0	#NULL!	0	#NULL!	4	#NULL!	0	#NULL!	0	#NULL!	0	#NULL!	0	#NULL!	0	#NULL!	1	0	0	0	1	1	0	0	0	0	0	0	0	0	0	0	0	0	0
1	1	31	16	12	2	1	2	4	48	#NULL!	1	#NULL!	8	#NULL!	10	#NULL!	2	#NULL!	10	#NULL!	1	#NULL!	10	#NULL!	2	#NULL!	2	#NULL!	2	#NULL!	14	1	0	1	1	1	2	3	1	1	1	1	1	1	1	1	1	1	1
1	2	69	12	4	4	7	2	4	49	#NULL!	2	#NULL!	8	#NULL!	10	#NULL!	2	#NULL!	9	#NULL!	2	#NULL!	10	#NULL!	2	#NULL!	2	#NULL!	2	#NULL!	10	1	1	1	1	1	2	3	1	1	1	1	1	1	1	1	1	1	1
1	2	42	12	3	3	9	2	1	5	#NULL!	0	#NULL!	5	#NULL!	0	#NULL!	0	#NULL!	0	#NULL!	0	#NULL!	0	#NULL!	0	#NULL!	0	#NULL!	0	#NULL!	1	0	0	1	1	1	2	0	0	0	0	0	0	0	0	0	0	0	0
1	2	71	12	26	2	8	1	3	34	#NULL!	2	#NULL!	7	#NULL!	5	#NULL!	1	#NULL!	0	#NULL!	0	#NULL!	10	#NULL!	1	#NULL!	2	#NULL!	0	#NULL!	20	1	1	1	1	1	2	2	1	1	1	1	0	1	0	0	0	0	1
1	2	77	12	3	1	1	2	4	42	#NULL!	2	#NULL!	7	#NULL!	8	#NULL!	1	#NULL!	9	#NULL!	1	#NULL!	10	#NULL!	2	#NULL!	2	#NULL!	0	#NULL!	13	1	1	1	1	1	1	2	1	1	1	1	1	1	0	1	1	0	1
1	1	51	12	6	1	1	2	2	23	#NULL!	2	#NULL!	5	#NULL!	2	#NULL!	2	#NULL!	7	#NULL!	1	#NULL!	3	#NULL!	0	#NULL!	1	#NULL!	0	#NULL!	8	1	1	1	1	1	0	2	1	0	0	1	0	0	0	0	0	0	1
1	1	47	12	3	1	1	2	2	15	#NULL!	2	#NULL!	8	#NULL!	0	#NULL!	1	#NULL!	0	#NULL!	0	#NULL!	0	#NULL!	0	#NULL!	2	#NULL!	2	#NULL!	6	1	1	1	1	1	2	3	0	0	0	0	0	0	0	0	0	0	1
1	1	59	12	13	4	7	2	4	48	#NULL!	2	#NULL!	8	#NULL!	10	#NULL!	2	#NULL!	10	#NULL!	2	#NULL!	10	#NULL!	2	#NULL!	2	#NULL!	0	#NULL!	14	1	1	1	1	1	2	3	1	1	1	1	1	1	1	1	1	1	1
1	2	60	12	17	3	9	2	1	4	#NULL!	2	#NULL!	2	#NULL!	0	#NULL!	0	#NULL!	0	#NULL!	0	#NULL!	0	#NULL!	0	#NULL!	0	#NULL!	0	#NULL!	0	1	1	1	0	1	0	0	0	0	0	0	0	0	0	0	0	0	0
1	2	64	16	3	1	1	2	2	26	#NULL!	1	#NULL!	8	#NULL!	5	#NULL!	1	#NULL!	5	#NULL!	1	#NULL!	3	#NULL!	0	#NULL!	2	#NULL!	0	#NULL!	9	1	0	1	1	1	2	3	1	1	1	1	1	0	0	0	0	0	1
1	2	70	12	7	3	1	2	1	8	#NULL!	0	#NULL!	8	#NULL!	0	#NULL!	0	#NULL!	0	#NULL!	0	#NULL!	0	#NULL!	0	#NULL!	0	#NULL!	0	#NULL!	4	0	0	1	1	1	2	3	0	0	0	0	0	0	0	0	0	0	0
1	1	68	12	19	3	3	2	1	10	#NULL!	0	#NULL!	6	#NULL!	1	#NULL!	0	#NULL!	2	#NULL!	0	#NULL!	0	#NULL!	0	#NULL!	0	#NULL!	1	#NULL!	2	0	0	1	0	1	1	3	1	0	0	0	0	0	0	0	0	0	0
1	1	57	12	24	2	6	1	1	10	#NULL!	0	#NULL!	8	#NULL!	0	#NULL!	0	#NULL!	0	#NULL!	0	#NULL!	0	#NULL!	0	#NULL!	2	#NULL!	0	#NULL!	13	0	0	1	1	1	2	3	0	0	0	0	0	0	0	0	0	0	0
1	1	65	12	7	3	5	2	3	36	#NULL!	2	#NULL!	8	#NULL!	3	#NULL!	1	#NULL!	10	#NULL!	1	#NULL!	8	#NULL!	0	#NULL!	2	#NULL!	1	#NULL!	12	1	1	1	1	1	2	3	1	0	0	1	0	0	0	0	1	0	1
1	2	81	16	8	2	8	1	1	0	#NULL!	0	#NULL!	0	#NULL!	0	#NULL!	0	#NULL!	0	#NULL!	0	#NULL!	0	#NULL!	0	#NULL!	0	#NULL!	0	#NULL!	16	0	0	0	0	0	0	0	0	0	0	0	0	0	0	0	0	0	0
1	1	70	12	4	3	1	2	3	31	#NULL!	2	#NULL!	8	#NULL!	3	#NULL!	2	#NULL!	10	#NULL!	1	#NULL!	5	#NULL!	0	#NULL!	0	#NULL!	0	#NULL!	13	1	1	1	1	1	2	3	1	0	1	0	1	0	0	0	0	0	1
1	2	67	16	52	3	1	2	3	39	#NULL!	2	#NULL!	6	#NULL!	7	#NULL!	2	#NULL!	9	#NULL!	0	#NULL!	10	#NULL!	2	#NULL!	0	#NULL!	1	#NULL!	11	1	1	1	1	1	2	1	1	1	1	1	0	1	0	1	0	1	1
1	1	79	14	5	2	6	1	2	30	#NULL!	2	#NULL!	6	#NULL!	3	#NULL!	1	#NULL!	8	#NULL!	0	#NULL!	8	#NULL!	1	#NULL!	2	#NULL!	1	#NULL!	16	1	1	1	1	1	0	3	1	0	1	0	1	0	0	0	0	0	1
1	1	65	12	5	1	5	2	3	34	#NULL!	1	#NULL!	5	#NULL!	7	#NULL!	2	#NULL!	10	#NULL!	2	#NULL!	6	#NULL!	0	#NULL!	1	#NULL!	0	#NULL!	11	1	0	1	1	1	1	1	1	1	1	1	1	0	0	0	1	1	1
1	1	44	12	13	3	1	2	1	9	#NULL!	0	#NULL!	5	#NULL!	0	#NULL!	0	#NULL!	3	#NULL!	0	#NULL!	0	#NULL!	0	#NULL!	1	#NULL!	0	#NULL!	6	0	0	1	1	1	2	0	0	0	0	0	0	0	0	0	0	0	0
1	2	83	12	7	2	10	1	2	17	#NULL!	2	#NULL!	3	#NULL!	0	#NULL!	0	#NULL!	10	#NULL!	2	#NULL!	0	#NULL!	0	#NULL!	0	#NULL!	0	#NULL!	16	1	1	1	1	1	0	0	0	0	0	0	0	0	0	0	0	0	0
1	1	50	12	13	3	9	2	1	2	#NULL!	0	#NULL!	0	#NULL!	0	#NULL!	0	#NULL!	1	#NULL!	0	#NULL!	1	#NULL!	0	#NULL!	0	#NULL!	0	#NULL!	0	0	0	0	0	0	0	0	0	0	0	0	0	0	0	0	0	0	0
1	1	45	14	12	3	3	2	2	10	#NULL!	0	#NULL!	3	#NULL!	1	#NULL!	0	#NULL!	6	#NULL!	0	#NULL!	0	#NULL!	0	#NULL!	0	#NULL!	0	#NULL!	1	0	0	1	1	1	0	0	1	0	0	0	0	0	0	0	0	0	0
1	1	51	12	6	1	1	2	2	23	#NULL!	2	#NULL!	5	#NULL!	2	#NULL!	2	#NULL!	7	#NULL!	1	#NULL!	3	#NULL!	0	#NULL!	1	#NULL!	0	#NULL!	9	1	1	1	1	1	0	2	1	0	0	1	0	0	0	0	0	0	1
1	2	65	8	3	3	10	1	2	22	#NULL!	2	#NULL!	4	#NULL!	0	#NULL!	0	#NULL!	10	#NULL!	1	#NULL!	6	#NULL!	0	#NULL!	0	#NULL!	0	#NULL!	13	1	1	0	1	1	0	2	0	0	0	0	0	0	0	0	0	0	0
1	2	76	15	3	3	10	1	2	26	#NULL!	0	#NULL!	4	#NULL!	4	#NULL!	0	#NULL!	7	#NULL!	1	#NULL!	10	#NULL!	0	#NULL!	0	#NULL!	0	#NULL!	24	0	0	1	1	1	1	0	1	0	0	1	1	0	1	0	0	0	0
1	1	54	8	17	3	5	2	4	46	#NULL!	2	#NULL!	8	#NULL!	8	#NULL!	2	#NULL!	10	#NULL!	2	#NULL!	9	#NULL!	2	#NULL!	2	#NULL!	1	#NULL!	12	1	1	1	1	1	1	1	1	1	1	1	1	0	0	1	1	1	1
1	2	41	12	6	3	1	2	2	26	#NULL!	2	#NULL!	6	#NULL!	5	#NULL!	1	#NULL!	10	#NULL!	0	#NULL!	0	#NULL!	0	#NULL!	1	#NULL!	1	#NULL!	9	1	1	1	1	1	1	2	1	1	0	1	0	0	0	0	1	1	1
2	1	31	8		#NULL!	#NULL!	#NULL!	#NULL!	50	#NULL!	2	#NULL!	8	#NULL!	10	#NULL!	2	#NULL!	10	#NULL!	2	#NULL!	10	#NULL!	2	#NULL!	2	#NULL!	2	#NULL!	#NULL!	1	1	1	1	1	2	3	1	1	1	1	1	1	1	1	1	1	1
2	1	31	8		#NULL!	#NULL!	#NULL!	#NULL!	50	#NULL!	2	#NULL!	8	#NULL!	10	#NULL!	2	#NULL!	10	#NULL!	2	#NULL!	10	#NULL!	2	#NULL!	2	#NULL!	2	#NULL!	#NULL!	1	1	1	1	1	2	3	1	1	1	1	1	1	1	1	1	1	1
2	1	41	8		#NULL!	#NULL!	#NULL!	#NULL!	50	#NULL!	2	#NULL!	8	#NULL!	10	#NULL!	2	#NULL!	10	#NULL!	2	#NULL!	10	#NULL!	2	#NULL!	2	#NULL!	2	#NULL!	#NULL!	1	1	1	1	1	2	3	1	1	1	1	1	1	1	1	1	1	1
2	1	41	8		#NULL!	#NULL!	#NULL!	#NULL!	50	#NULL!	2	#NULL!	8	#NULL!	10	#NULL!	2	#NULL!	10	#NULL!	2	#NULL!	10	#NULL!	2	#NULL!	2	#NULL!	2	#NULL!	#NULL!	1	1	1	1	1	2	3	1	1	1	1	1	1	1	1	1	1	1
2	1	41	8		#NULL!	#NULL!	#NULL!	#NULL!	50	#NULL!	2	#NULL!	8	#NULL!	10	#NULL!	2	#NULL!	10	#NULL!	2	#NULL!	10	#NULL!	2	#NULL!	2	#NULL!	2	#NULL!	#NULL!	1	1	1	1	1	2	3	1	1	1	1	1	1	1	1	1	1	1
2	1	42	8		#NULL!	#NULL!	#NULL!	#NULL!	50	#NULL!	2	#NULL!	8	#NULL!	10	#NULL!	2	#NULL!	10	#NULL!	2	#NULL!	10	#NULL!	2	#NULL!	2	#NULL!	2	#NULL!	#NULL!	1	1	1	1	1	2	3	1	1	1	1	1	1	1	1	1	1	1
2	1	43	8		#NULL!	#NULL!	#NULL!	#NULL!	50	#NULL!	2	#NULL!	8	#NULL!	10	#NULL!	2	#NULL!	10	#NULL!	2	#NULL!	10	#NULL!	2	#NULL!	2	#NULL!	2	#NULL!	#NULL!	1	1	1	1	1	2	3	1	1	1	1	1	1	1	1	1	1	1
2	1	43	8		#NULL!	#NULL!	#NULL!	#NULL!	50	#NULL!	2	#NULL!	8	#NULL!	10	#NULL!	2	#NULL!	10	#NULL!	2	#NULL!	10	#NULL!	2	#NULL!	2	#NULL!	2	#NULL!	#NULL!	1	1	1	1	1	2	3	1	1	1	1	1	1	1	1	1	1	1
2	1	43	8		#NULL!	#NULL!	#NULL!	#NULL!	50	#NULL!	2	#NULL!	8	#NULL!	10	#NULL!	2	#NULL!	10	#NULL!	2	#NULL!	10	#NULL!	2	#NULL!	2	#NULL!	2	#NULL!	#NULL!	1	1	1	1	1	2	3	1	1	1	1	1	1	1	1	1	1	1
2	1	44	8		#NULL!	#NULL!	#NULL!	#NULL!	50	#NULL!	2	#NULL!	8	#NULL!	10	#NULL!	2	#NULL!	10	#NULL!	2	#NULL!	10	#NULL!	2	#NULL!	2	#NULL!	2	#NULL!	#NULL!	1	1	1	1	1	2	3	1	1	1	1	1	1	1	1	1	1	1
2	1	44	8		#NULL!	#NULL!	#NULL!	#NULL!	50	#NULL!	2	#NULL!	8	#NULL!	10	#NULL!	2	#NULL!	10	#NULL!	2	#NULL!	10	#NULL!	2	#NULL!	2	#NULL!	2	#NULL!	#NULL!	1	1	1	1	1	2	3	1	1	1	1	1	1	1	1	1	1	1
2	1	45	8		#NULL!	#NULL!	#NULL!	#NULL!	50	#NULL!	2	#NULL!	8	#NULL!	10	#NULL!	2	#NULL!	10	#NULL!	2	#NULL!	10	#NULL!	2	#NULL!	2	#NULL!	2	#NULL!	#NULL!	1	1	1	1	1	2	3	1	1	1	1	1	1	1	1	1	1	1
2	1	45	8		#NULL!	#NULL!	#NULL!	#NULL!	50	#NULL!	2	#NULL!	8	#NULL!	10	#NULL!	2	#NULL!	10	#NULL!	2	#NULL!	10	#NULL!	2	#NULL!	2	#NULL!	2	#NULL!	#NULL!	1	1	1	1	1	2	3	1	1	1	1	1	1	1	1	1	1	1
2	1	46	8		#NULL!	#NULL!	#NULL!	#NULL!	50	#NULL!	2	#NULL!	8	#NULL!	10	#NULL!	2	#NULL!	10	#NULL!	2	#NULL!	10	#NULL!	2	#NULL!	2	#NULL!	2	#NULL!	#NULL!	1	1	1	1	1	2	3	1	1	1	1	1	1	1	1	1	1	1
2	1	47	10		#NULL!	#NULL!	#NULL!	#NULL!	50	#NULL!	2	#NULL!	8	#NULL!	10	#NULL!	2	#NULL!	10	#NULL!	2	#NULL!	10	#NULL!	2	#NULL!	2	#NULL!	2	#NULL!	#NULL!	1	1	1	1	1	2	3	1	1	1	1	1	1	1	1	1	1	1
2	1	47	10		#NULL!	#NULL!	#NULL!	#NULL!	50	#NULL!	2	#NULL!	8	#NULL!	10	#NULL!	2	#NULL!	10	#NULL!	2	#NULL!	10	#NULL!	2	#NULL!	2	#NULL!	2	#NULL!	#NULL!	1	1	1	1	1	2	3	1	1	1	1	1	1	1	1	1	1	1
2	1	46	10		#NULL!	#NULL!	#NULL!	#NULL!	50	#NULL!	2	#NULL!	8	#NULL!	10	#NULL!	2	#NULL!	10	#NULL!	2	#NULL!	10	#NULL!	2	#NULL!	2	#NULL!	2	#NULL!	#NULL!	1	1	1	1	1	2	3	1	1	1	1	1	1	1	1	1	1	1
2	1	47	12		#NULL!	#NULL!	#NULL!	#NULL!	50	#NULL!	2	#NULL!	8	#NULL!	10	#NULL!	2	#NULL!	10	#NULL!	2	#NULL!	10	#NULL!	2	#NULL!	2	#NULL!	2	#NULL!	#NULL!	1	1	1	1	1	2	3	1	1	1	1	1	1	1	1	1	1	1
2	1	48	12		#NULL!	#NULL!	#NULL!	#NULL!	50	#NULL!	2	#NULL!	8	#NULL!	10	#NULL!	2	#NULL!	10	#NULL!	2	#NULL!	10	#NULL!	2	#NULL!	2	#NULL!	2	#NULL!	#NULL!	1	1	1	1	1	2	3	1	1	1	1	1	1	1	1	1	1	1
2	1	49	12		#NULL!	#NULL!	#NULL!	#NULL!	50	#NULL!	2	#NULL!	8	#NULL!	10	#NULL!	2	#NULL!	10	#NULL!	2	#NULL!	10	#NULL!	2	#NULL!	2	#NULL!	2	#NULL!	#NULL!	1	1	1	1	1	2	3	1	1	1	1	1	1	1	1	1	1	1
2	1	48	12		#NULL!	#NULL!	#NULL!	#NULL!	50	#NULL!	2	#NULL!	8	#NULL!	10	#NULL!	2	#NULL!	10	#NULL!	2	#NULL!	10	#NULL!	2	#NULL!	2	#NULL!	2	#NULL!	#NULL!	1	1	1	1	1	2	3	1	1	1	1	1	1	1	1	1	1	1
2	1	49	12		#NULL!	#NULL!	#NULL!	#NULL!	50	#NULL!	2	#NULL!	8	#NULL!	10	#NULL!	2	#NULL!	10	#NULL!	2	#NULL!	10	#NULL!	2	#NULL!	2	#NULL!	2	#NULL!	#NULL!	1	1	1	1	1	2	3	1	1	1	1	1	1	1	1	1	1	1
2	1	49	12		#NULL!	#NULL!	#NULL!	#NULL!	50	#NULL!	2	#NULL!	8	#NULL!	10	#NULL!	2	#NULL!	10	#NULL!	2	#NULL!	10	#NULL!	2	#NULL!	2	#NULL!	2	#NULL!	#NULL!	1	1	1	1	1	2	3	1	1	1	1	1	1	1	1	1	1	1
2	1	50	12		#NULL!	#NULL!	#NULL!	#NULL!	50	#NULL!	2	#NULL!	8	#NULL!	10	#NULL!	2	#NULL!	10	#NULL!	2	#NULL!	10	#NULL!	2	#NULL!	2	#NULL!	2	#NULL!	#NULL!	1	1	1	1	1	2	3	1	1	1	1	1	1	1	1	1	1	1
2	1	50	12		#NULL!	#NULL!	#NULL!	#NULL!	50	#NULL!	2	#NULL!	8	#NULL!	10	#NULL!	2	#NULL!	10	#NULL!	2	#NULL!	10	#NULL!	2	#NULL!	2	#NULL!	2	#NULL!	#NULL!	1	1	1	1	1	2	3	1	1	1	1	1	1	1	1	1	1	1
2	1	51	12		#NULL!	#NULL!	#NULL!	#NULL!	50	#NULL!	2	#NULL!	8	#NULL!	10	#NULL!	2	#NULL!	10	#NULL!	2	#NULL!	10	#NULL!	2	#NULL!	2	#NULL!	2	#NULL!	#NULL!	1	1	1	1	1	2	3	1	1	1	1	1	1	1	1	1	1	1
2	1	52	12		#NULL!	#NULL!	#NULL!	#NULL!	50	#NULL!	2	#NULL!	8	#NULL!	10	#NULL!	2	#NULL!	10	#NULL!	2	#NULL!	10	#NULL!	2	#NULL!	2	#NULL!	2	#NULL!	#NULL!	1	1	1	1	1	2	3	1	1	1	1	1	1	1	1	1	1	1
2	1	54	12		#NULL!	#NULL!	#NULL!	#NULL!	50	#NULL!	2	#NULL!	8	#NULL!	10	#NULL!	2	#NULL!	10	#NULL!	2	#NULL!	10	#NULL!	2	#NULL!	2	#NULL!	2	#NULL!	#NULL!	1	1	1	1	1	2	3	1	1	1	1	1	1	1	1	1	1	1
2	1	54	12		#NULL!	#NULL!	#NULL!	#NULL!	50	#NULL!	2	#NULL!	8	#NULL!	10	#NULL!	2	#NULL!	10	#NULL!	2	#NULL!	10	#NULL!	2	#NULL!	2	#NULL!	2	#NULL!	#NULL!	1	1	1	1	1	2	3	1	1	1	1	1	1	1	1	1	1	1
2	1	54	12		#NULL!	#NULL!	#NULL!	#NULL!	50	#NULL!	2	#NULL!	8	#NULL!	10	#NULL!	2	#NULL!	10	#NULL!	2	#NULL!	10	#NULL!	2	#NULL!	2	#NULL!	2	#NULL!	#NULL!	1	1	1	1	1	2	3	1	1	1	1	1	1	1	1	1	1	1
2	1	55	12		#NULL!	#NULL!	#NULL!	#NULL!	50	#NULL!	2	#NULL!	8	#NULL!	10	#NULL!	2	#NULL!	10	#NULL!	2	#NULL!	10	#NULL!	2	#NULL!	2	#NULL!	2	#NULL!	#NULL!	1	1	1	1	1	2	3	1	1	1	1	1	1	1	1	1	1	1
2	1	55	12		#NULL!	#NULL!	#NULL!	#NULL!	50	#NULL!	2	#NULL!	8	#NULL!	10	#NULL!	2	#NULL!	10	#NULL!	2	#NULL!	10	#NULL!	2	#NULL!	2	#NULL!	2	#NULL!	#NULL!	1	1	1	1	1	2	3	1	1	1	1	1	1	1	1	1	1	1
2	1	55	12		#NULL!	#NULL!	#NULL!	#NULL!	50	#NULL!	2	#NULL!	8	#NULL!	10	#NULL!	2	#NULL!	10	#NULL!	2	#NULL!	10	#NULL!	2	#NULL!	2	#NULL!	2	#NULL!	#NULL!	1	1	1	1	1	2	3	1	1	1	1	1	1	1	1	1	1	1
2	1	55	12		#NULL!	#NULL!	#NULL!	#NULL!	50	#NULL!	2	#NULL!	8	#NULL!	10	#NULL!	2	#NULL!	10	#NULL!	2	#NULL!	10	#NULL!	2	#NULL!	2	#NULL!	2	#NULL!	#NULL!	1	1	1	1	1	2	3	1	1	1	1	1	1	1	1	1	1	1
2	1	55	12		#NULL!	#NULL!	#NULL!	#NULL!	50	#NULL!	2	#NULL!	8	#NULL!	10	#NULL!	2	#NULL!	10	#NULL!	2	#NULL!	10	#NULL!	2	#NULL!	2	#NULL!	2	#NULL!	#NULL!	1	1	1	1	1	2	3	1	1	1	1	1	1	1	1	1	1	1
2	1	55	12		#NULL!	#NULL!	#NULL!	#NULL!	50	#NULL!	2	#NULL!	8	#NULL!	10	#NULL!	2	#NULL!	10	#NULL!	2	#NULL!	10	#NULL!	2	#NULL!	2	#NULL!	2	#NULL!	#NULL!	1	1	1	1	1	2	3	1	1	1	1	1	1	1	1	1	1	1
2	1	56	12		#NULL!	#NULL!	#NULL!	#NULL!	50	#NULL!	2	#NULL!	8	#NULL!	10	#NULL!	2	#NULL!	10	#NULL!	2	#NULL!	10	#NULL!	2	#NULL!	2	#NULL!	2	#NULL!	#NULL!	1	1	1	1	1	2	3	1	1	1	1	1	1	1	1	1	1	1
2	1	55	12		#NULL!	#NULL!	#NULL!	#NULL!	50	#NULL!	2	#NULL!	8	#NULL!	10	#NULL!	2	#NULL!	10	#NULL!	2	#NULL!	10	#NULL!	2	#NULL!	2	#NULL!	2	#NULL!	#NULL!	1	1	1	1	1	2	3	1	1	1	1	1	1	1	1	1	1	1
2	1	57	12		#NULL!	#NULL!	#NULL!	#NULL!	50	#NULL!	2	#NULL!	8	#NULL!	10	#NULL!	2	#NULL!	10	#NULL!	2	#NULL!	10	#NULL!	2	#NULL!	2	#NULL!	2	#NULL!	#NULL!	1	1	1	1	1	2	3	1	1	1	1	1	1	1	1	1	1	1
2	1	57	12		#NULL!	#NULL!	#NULL!	#NULL!	50	#NULL!	2	#NULL!	8	#NULL!	10	#NULL!	2	#NULL!	10	#NULL!	2	#NULL!	10	#NULL!	2	#NULL!	2	#NULL!	2	#NULL!	#NULL!	1	1	1	1	1	2	3	1	1	1	1	1	1	1	1	1	1	1
2	1	56	12		#NULL!	#NULL!	#NULL!	#NULL!	50	#NULL!	2	#NULL!	8	#NULL!	10	#NULL!	2	#NULL!	10	#NULL!	2	#NULL!	10	#NULL!	2	#NULL!	2	#NULL!	2	#NULL!	#NULL!	1	1	1	1	1	2	3	1	1	1	1	1	1	1	1	1	1	1
2	1	58	12		#NULL!	#NULL!	#NULL!	#NULL!	50	#NULL!	2	#NULL!	8	#NULL!	10	#NULL!	2	#NULL!	10	#NULL!	2	#NULL!	10	#NULL!	2	#NULL!	2	#NULL!	2	#NULL!	#NULL!	1	1	1	1	1	2	3	1	1	1	1	1	1	1	1	1	1	1
2	1	59	12		#NULL!	#NULL!	#NULL!	#NULL!	50	#NULL!	2	#NULL!	8	#NULL!	10	#NULL!	2	#NULL!	10	#NULL!	2	#NULL!	10	#NULL!	2	#NULL!	2	#NULL!	2	#NULL!	#NULL!	1	1	1	1	1	2	3	1	1	1	1	1	1	1	1	1	1	1
2	1	60	12		#NULL!	#NULL!	#NULL!	#NULL!	50	#NULL!	2	#NULL!	8	#NULL!	10	#NULL!	2	#NULL!	10	#NULL!	2	#NULL!	10	#NULL!	2	#NULL!	2	#NULL!	2	#NULL!	#NULL!	1	1	1	1	1	2	3	1	1	1	1	1	1	1	1	1	1	1
2	1	61	12		#NULL!	#NULL!	#NULL!	#NULL!	50	#NULL!	2	#NULL!	8	#NULL!	10	#NULL!	2	#NULL!	10	#NULL!	2	#NULL!	10	#NULL!	2	#NULL!	2	#NULL!	2	#NULL!	#NULL!	1	1	1	1	1	2	3	1	1	1	1	1	1	1	1	1	1	1
2	1	62	12		#NULL!	#NULL!	#NULL!	#NULL!	50	#NULL!	2	#NULL!	8	#NULL!	10	#NULL!	2	#NULL!	10	#NULL!	2	#NULL!	10	#NULL!	2	#NULL!	2	#NULL!	2	#NULL!	#NULL!	1	1	1	1	1	2	3	1	1	1	1	1	1	1	1	1	1	1
2	1	62	12		#NULL!	#NULL!	#NULL!	#NULL!	50	#NULL!	2	#NULL!	8	#NULL!	10	#NULL!	2	#NULL!	10	#NULL!	2	#NULL!	10	#NULL!	2	#NULL!	2	#NULL!	2	#NULL!	#NULL!	1	1	1	1	1	2	3	1	1	1	1	1	1	1	1	1	1	1
2	1	62	12		#NULL!	#NULL!	#NULL!	#NULL!	50	#NULL!	2	#NULL!	8	#NULL!	10	#NULL!	2	#NULL!	10	#NULL!	2	#NULL!	10	#NULL!	2	#NULL!	2	#NULL!	2	#NULL!	#NULL!	1	1	1	1	1	2	3	1	1	1	1	1	1	1	1	1	1	1
2	1	63	12		#NULL!	#NULL!	#NULL!	#NULL!	50	#NULL!	2	#NULL!	8	#NULL!	10	#NULL!	2	#NULL!	10	#NULL!	2	#NULL!	10	#NULL!	2	#NULL!	2	#NULL!	2	#NULL!	#NULL!	1	1	1	1	1	2	3	1	1	1	1	1	1	1	1	1	1	1
2	1	63	12		#NULL!	#NULL!	#NULL!	#NULL!	50	#NULL!	2	#NULL!	8	#NULL!	10	#NULL!	2	#NULL!	10	#NULL!	2	#NULL!	10	#NULL!	2	#NULL!	2	#NULL!	2	#NULL!	#NULL!	1	1	1	1	1	2	3	1	1	1	1	1	1	1	1	1	1	1
2	1	63	12		#NULL!	#NULL!	#NULL!	#NULL!	50	#NULL!	2	#NULL!	8	#NULL!	10	#NULL!	2	#NULL!	10	#NULL!	2	#NULL!	10	#NULL!	2	#NULL!	2	#NULL!	2	#NULL!	#NULL!	1	1	1	1	1	2	3	1	1	1	1	1	1	1	1	1	1	1
2	1	63	12		#NULL!	#NULL!	#NULL!	#NULL!	50	#NULL!	2	#NULL!	8	#NULL!	10	#NULL!	2	#NULL!	10	#NULL!	2	#NULL!	10	#NULL!	2	#NULL!	2	#NULL!	2	#NULL!	#NULL!	1	1	1	1	1	2	3	1	1	1	1	1	1	1	1	1	1	1
2	1	63	12		#NULL!	#NULL!	#NULL!	#NULL!	50	#NULL!	2	#NULL!	8	#NULL!	10	#NULL!	2	#NULL!	10	#NULL!	2	#NULL!	10	#NULL!	2	#NULL!	2	#NULL!	2	#NULL!	#NULL!	1	1	1	1	1	2	3	1	1	1	1	1	1	1	1	1	1	1
2	1	63	12		#NULL!	#NULL!	#NULL!	#NULL!	50	#NULL!	2	#NULL!	8	#NULL!	10	#NULL!	2	#NULL!	10	#NULL!	2	#NULL!	10	#NULL!	2	#NULL!	2	#NULL!	2	#NULL!	#NULL!	1	1	1	1	1	2	3	1	1	1	1	1	1	1	1	1	1	1
2	1	63	12		#NULL!	#NULL!	#NULL!	#NULL!	50	#NULL!	2	#NULL!	8	#NULL!	10	#NULL!	2	#NULL!	10	#NULL!	2	#NULL!	10	#NULL!	2	#NULL!	2	#NULL!	2	#NULL!	#NULL!	1	1	1	1	1	2	3	1	1	1	1	1	1	1	1	1	1	1
2	1	63	12		#NULL!	#NULL!	#NULL!	#NULL!	50	#NULL!	2	#NULL!	8	#NULL!	10	#NULL!	2	#NULL!	10	#NULL!	2	#NULL!	10	#NULL!	2	#NULL!	2	#NULL!	2	#NULL!	#NULL!	1	1	1	1	1	2	3	1	1	1	1	1	1	1	1	1	1	1
2	2	64	12		#NULL!	#NULL!	#NULL!	#NULL!	50	#NULL!	2	#NULL!	8	#NULL!	10	#NULL!	2	#NULL!	10	#NULL!	2	#NULL!	10	#NULL!	2	#NULL!	2	#NULL!	2	#NULL!	#NULL!	1	1	1	1	1	2	3	1	1	1	1	1	1	1	1	1	1	1
2	2	64	12		#NULL!	#NULL!	#NULL!	#NULL!	50	#NULL!	2	#NULL!	8	#NULL!	10	#NULL!	2	#NULL!	10	#NULL!	2	#NULL!	10	#NULL!	2	#NULL!	2	#NULL!	2	#NULL!	#NULL!	1	1	1	1	1	2	3	1	1	1	1	1	1	1	1	1	1	1
2	2	64	12		#NULL!	#NULL!	#NULL!	#NULL!	50	#NULL!	2	#NULL!	8	#NULL!	10	#NULL!	2	#NULL!	10	#NULL!	2	#NULL!	10	#NULL!	2	#NULL!	2	#NULL!	2	#NULL!	#NULL!	1	1	1	1	1	2	3	1	1	1	1	1	1	1	1	1	1	1
2	2	65	12		#NULL!	#NULL!	#NULL!	#NULL!	50	#NULL!	2	#NULL!	8	#NULL!	10	#NULL!	2	#NULL!	10	#NULL!	2	#NULL!	10	#NULL!	2	#NULL!	2	#NULL!	2	#NULL!	#NULL!	1	1	1	1	1	2	3	1	1	1	1	1	1	1	1	1	1	1
2	2	65	12		#NULL!	#NULL!	#NULL!	#NULL!	50	#NULL!	2	#NULL!	8	#NULL!	10	#NULL!	2	#NULL!	10	#NULL!	2	#NULL!	10	#NULL!	2	#NULL!	2	#NULL!	2	#NULL!	#NULL!	1	1	1	1	1	2	3	1	1	1	1	1	1	1	1	1	1	1
2	2	65	12		#NULL!	#NULL!	#NULL!	#NULL!	50	#NULL!	2	#NULL!	8	#NULL!	10	#NULL!	2	#NULL!	10	#NULL!	2	#NULL!	10	#NULL!	2	#NULL!	2	#NULL!	2	#NULL!	#NULL!	1	1	1	1	1	2	3	1	1	1	1	1	1	1	1	1	1	1
2	2	65	12		#NULL!	#NULL!	#NULL!	#NULL!	50	#NULL!	2	#NULL!	8	#NULL!	10	#NULL!	2	#NULL!	10	#NULL!	2	#NULL!	10	#NULL!	2	#NULL!	2	#NULL!	2	#NULL!	#NULL!	1	1	1	1	1	2	3	1	1	1	1	1	1	1	1	1	1	1
2	2	65	12		#NULL!	#NULL!	#NULL!	#NULL!	50	#NULL!	2	#NULL!	8	#NULL!	10	#NULL!	2	#NULL!	10	#NULL!	2	#NULL!	10	#NULL!	2	#NULL!	2	#NULL!	2	#NULL!	#NULL!	1	1	1	1	1	2	3	1	1	1	1	1	1	1	1	1	1	1
2	2	65	12		#NULL!	#NULL!	#NULL!	#NULL!	50	#NULL!	2	#NULL!	8	#NULL!	10	#NULL!	2	#NULL!	10	#NULL!	2	#NULL!	10	#NULL!	2	#NULL!	2	#NULL!	2	#NULL!	#NULL!	1	1	1	1	1	2	3	1	1	1	1	1	1	1	1	1	1	1
2	2	66	12		#NULL!	#NULL!	#NULL!	#NULL!	50	#NULL!	2	#NULL!	8	#NULL!	10	#NULL!	2	#NULL!	10	#NULL!	2	#NULL!	10	#NULL!	2	#NULL!	2	#NULL!	2	#NULL!	#NULL!	1	1	1	1	1	2	3	1	1	1	1	1	1	1	1	1	1	1
2	2	66	12		#NULL!	#NULL!	#NULL!	#NULL!	50	#NULL!	2	#NULL!	8	#NULL!	10	#NULL!	2	#NULL!	10	#NULL!	2	#NULL!	10	#NULL!	2	#NULL!	2	#NULL!	2	#NULL!	#NULL!	1	1	1	1	1	2	3	1	1	1	1	1	1	1	1	1	1	1
2	2	67	12		#NULL!	#NULL!	#NULL!	#NULL!	50	#NULL!	2	#NULL!	8	#NULL!	10	#NULL!	2	#NULL!	10	#NULL!	2	#NULL!	10	#NULL!	2	#NULL!	2	#NULL!	2	#NULL!	#NULL!	1	1	1	1	1	2	3	1	1	1	1	1	1	1	1	1	1	1
2	2	67	12		#NULL!	#NULL!	#NULL!	#NULL!	50	#NULL!	2	#NULL!	8	#NULL!	10	#NULL!	2	#NULL!	10	#NULL!	2	#NULL!	10	#NULL!	2	#NULL!	2	#NULL!	2	#NULL!	#NULL!	1	1	1	1	1	2	3	1	1	1	1	1	1	1	1	1	1	1
2	2	67	12		#NULL!	#NULL!	#NULL!	#NULL!	50	#NULL!	2	#NULL!	8	#NULL!	10	#NULL!	2	#NULL!	10	#NULL!	2	#NULL!	10	#NULL!	2	#NULL!	2	#NULL!	2	#NULL!	#NULL!	1	1	1	1	1	2	3	1	1	1	1	1	1	1	1	1	1	1
2	2	68	12		#NULL!	#NULL!	#NULL!	#NULL!	50	#NULL!	2	#NULL!	8	#NULL!	10	#NULL!	2	#NULL!	10	#NULL!	2	#NULL!	10	#NULL!	2	#NULL!	2	#NULL!	2	#NULL!	#NULL!	1	1	1	1	1	2	3	1	1	1	1	1	1	1	1	1	1	1
2	2	68	12		#NULL!	#NULL!	#NULL!	#NULL!	50	#NULL!	2	#NULL!	8	#NULL!	10	#NULL!	2	#NULL!	10	#NULL!	2	#NULL!	10	#NULL!	2	#NULL!	2	#NULL!	2	#NULL!	#NULL!	1	1	1	1	1	2	3	1	1	1	1	1	1	1	1	1	1	1
2	2	69	12		#NULL!	#NULL!	#NULL!	#NULL!	50	#NULL!	2	#NULL!	8	#NULL!	10	#NULL!	2	#NULL!	10	#NULL!	2	#NULL!	10	#NULL!	2	#NULL!	2	#NULL!	2	#NULL!	#NULL!	1	1	1	1	1	2	3	1	1	1	1	1	1	1	1	1	1	1
2	2	69	14		#NULL!	#NULL!	#NULL!	#NULL!	50	#NULL!	2	#NULL!	8	#NULL!	10	#NULL!	2	#NULL!	10	#NULL!	2	#NULL!	10	#NULL!	2	#NULL!	2	#NULL!	2	#NULL!	#NULL!	1	1	1	1	1	2	3	1	1	1	1	1	1	1	1	1	1	1
2	2	69	14		#NULL!	#NULL!	#NULL!	#NULL!	50	#NULL!	2	#NULL!	8	#NULL!	10	#NULL!	2	#NULL!	10	#NULL!	2	#NULL!	10	#NULL!	2	#NULL!	2	#NULL!	2	#NULL!	#NULL!	1	1	1	1	1	2	3	1	1	1	1	1	1	1	1	1	1	1
2	2	70	14		#NULL!	#NULL!	#NULL!	#NULL!	50	#NULL!	2	#NULL!	8	#NULL!	10	#NULL!	2	#NULL!	10	#NULL!	2	#NULL!	10	#NULL!	2	#NULL!	2	#NULL!	2	#NULL!	#NULL!	1	1	1	1	1	2	3	1	1	1	1	1	1	1	1	1	1	1
2	2	70	15		#NULL!	#NULL!	#NULL!	#NULL!	50	#NULL!	2	#NULL!	8	#NULL!	10	#NULL!	2	#NULL!	10	#NULL!	2	#NULL!	10	#NULL!	2	#NULL!	2	#NULL!	2	#NULL!	#NULL!	1	1	1	1	1	2	3	1	1	1	1	1	1	1	1	1	1	1
2	2	70	15		#NULL!	#NULL!	#NULL!	#NULL!	50	#NULL!	2	#NULL!	8	#NULL!	10	#NULL!	2	#NULL!	10	#NULL!	2	#NULL!	10	#NULL!	2	#NULL!	2	#NULL!	2	#NULL!	#NULL!	1	1	1	1	1	2	3	1	1	1	1	1	1	1	1	1	1	1
2	2	70	15		#NULL!	#NULL!	#NULL!	#NULL!	50	#NULL!	2	#NULL!	8	#NULL!	10	#NULL!	2	#NULL!	10	#NULL!	2	#NULL!	10	#NULL!	2	#NULL!	2	#NULL!	2	#NULL!	#NULL!	1	1	1	1	1	2	3	1	1	1	1	1	1	1	1	1	1	1
2	2	70	15		#NULL!	#NULL!	#NULL!	#NULL!	50	#NULL!	2	#NULL!	8	#NULL!	10	#NULL!	2	#NULL!	10	#NULL!	2	#NULL!	10	#NULL!	2	#NULL!	2	#NULL!	2	#NULL!	#NULL!	1	1	1	1	1	2	3	1	1	1	1	1	1	1	1	1	1	1
2	2	71	15		#NULL!	#NULL!	#NULL!	#NULL!	50	#NULL!	2	#NULL!	8	#NULL!	10	#NULL!	2	#NULL!	10	#NULL!	2	#NULL!	10	#NULL!	2	#NULL!	2	#NULL!	2	#NULL!	#NULL!	1	1	1	1	1	2	3	1	1	1	1	1	1	1	1	1	1	1
2	2	71	15		#NULL!	#NULL!	#NULL!	#NULL!	50	#NULL!	2	#NULL!	8	#NULL!	10	#NULL!	2	#NULL!	10	#NULL!	2	#NULL!	10	#NULL!	2	#NULL!	2	#NULL!	2	#NULL!	#NULL!	1	1	1	1	1	2	3	1	1	1	1	1	1	1	1	1	1	1
2	2	71	15		#NULL!	#NULL!	#NULL!	#NULL!	50	#NULL!	2	#NULL!	8	#NULL!	10	#NULL!	2	#NULL!	10	#NULL!	2	#NULL!	10	#NULL!	2	#NULL!	2	#NULL!	2	#NULL!	#NULL!	1	1	1	1	1	2	3	1	1	1	1	1	1	1	1	1	1	1
2	2	71	15		#NULL!	#NULL!	#NULL!	#NULL!	50	#NULL!	2	#NULL!	8	#NULL!	10	#NULL!	2	#NULL!	10	#NULL!	2	#NULL!	10	#NULL!	2	#NULL!	2	#NULL!	2	#NULL!	#NULL!	1	1	1	1	1	2	3	1	1	1	1	1	1	1	1	1	1	1
2	2	72	15		#NULL!	#NULL!	#NULL!	#NULL!	50	#NULL!	2	#NULL!	8	#NULL!	10	#NULL!	2	#NULL!	10	#NULL!	2	#NULL!	10	#NULL!	2	#NULL!	2	#NULL!	2	#NULL!	#NULL!	1	1	1	1	1	2	3	1	1	1	1	1	1	1	1	1	1	1
2	2	72	15		#NULL!	#NULL!	#NULL!	#NULL!	50	#NULL!	2	#NULL!	8	#NULL!	10	#NULL!	2	#NULL!	10	#NULL!	2	#NULL!	10	#NULL!	2	#NULL!	2	#NULL!	2	#NULL!	#NULL!	1	1	1	1	1	2	3	1	1	1	1	1	1	1	1	1	1	1
2	2	72	16		#NULL!	#NULL!	#NULL!	#NULL!	50	#NULL!	2	#NULL!	8	#NULL!	10	#NULL!	2	#NULL!	10	#NULL!	2	#NULL!	10	#NULL!	2	#NULL!	2	#NULL!	2	#NULL!	#NULL!	1	1	1	1	1	2	3	1	1	1	1	1	1	1	1	1	1	1
2	2	75	16		#NULL!	#NULL!	#NULL!	#NULL!	50	#NULL!	2	#NULL!	8	#NULL!	10	#NULL!	2	#NULL!	10	#NULL!	2	#NULL!	10	#NULL!	2	#NULL!	2	#NULL!	2	#NULL!	#NULL!	1	1	1	1	1	2	3	1	1	1	1	1	1	1	1	1	1	1
2	2	75	16		#NULL!	#NULL!	#NULL!	#NULL!	50	#NULL!	2	#NULL!	8	#NULL!	10	#NULL!	2	#NULL!	10	#NULL!	2	#NULL!	10	#NULL!	2	#NULL!	2	#NULL!	2	#NULL!	#NULL!	1	1	1	1	1	2	3	1	1	1	1	1	1	1	1	1	1	1
2	2	76	16		#NULL!	#NULL!	#NULL!	#NULL!	50	#NULL!	2	#NULL!	8	#NULL!	10	#NULL!	2	#NULL!	10	#NULL!	2	#NULL!	10	#NULL!	2	#NULL!	2	#NULL!	2	#NULL!	#NULL!	1	1	1	1	1	2	3	1	1	1	1	1	1	1	1	1	1	1
2	2	77	16		#NULL!	#NULL!	#NULL!	#NULL!	50	#NULL!	2	#NULL!	8	#NULL!	10	#NULL!	2	#NULL!	10	#NULL!	2	#NULL!	10	#NULL!	2	#NULL!	2	#NULL!	2	#NULL!	#NULL!	1	1	1	1	1	2	3	1	1	1	1	1	1	1	1	1	1	1
2	2	77	15		#NULL!	#NULL!	#NULL!	#NULL!	50	#NULL!	2	#NULL!	8	#NULL!	10	#NULL!	2	#NULL!	10	#NULL!	2	#NULL!	10	#NULL!	2	#NULL!	2	#NULL!	2	#NULL!	#NULL!	1	1	1	1	1	2	3	1	1	1	1	1	1	1	1	1	1	1
2	2	78	16		#NULL!	#NULL!	#NULL!	#NULL!	50	#NULL!	2	#NULL!	8	#NULL!	10	#NULL!	2	#NULL!	10	#NULL!	2	#NULL!	10	#NULL!	2	#NULL!	2	#NULL!	2	#NULL!	#NULL!	1	1	1	1	1	2	3	1	1	1	1	1	1	1	1	1	1	1
2	2	79	16		#NULL!	#NULL!	#NULL!	#NULL!	50	#NULL!	2	#NULL!	8	#NULL!	10	#NULL!	2	#NULL!	10	#NULL!	2	#NULL!	10	#NULL!	2	#NULL!	2	#NULL!	2	#NULL!	#NULL!	1	1	1	1	1	2	3	1	1	1	1	1	1	1	1	1	1	1
2	2	81	16		#NULL!	#NULL!	#NULL!	#NULL!	50	#NULL!	2	#NULL!	8	#NULL!	10	#NULL!	2	#NULL!	10	#NULL!	2	#NULL!	10	#NULL!	2	#NULL!	2	#NULL!	2	#NULL!	#NULL!	1	1	1	1	1	2	3	1	1	1	1	1	1	1	1	1	1	1
2	2	81	16		#NULL!	#NULL!	#NULL!	#NULL!	50	#NULL!	2	#NULL!	8	#NULL!	10	#NULL!	2	#NULL!	10	#NULL!	2	#NULL!	10	#NULL!	2	#NULL!	2	#NULL!	2	#NULL!	#NULL!	1	1	1	1	1	2	3	1	1	1	1	1	1	1	1	1	1	1
2	2	83	16		#NULL!	#NULL!	#NULL!	#NULL!	50	#NULL!	2	#NULL!	8	#NULL!	10	#NULL!	2	#NULL!	10	#NULL!	2	#NULL!	10	#NULL!	2	#NULL!	2	#NULL!	2	#NULL!	#NULL!	1	1	1	1	1	2	3	1	1	1	1	1	1	1	1	1	1	1
2	2	83	16		#NULL!	#NULL!	#NULL!	#NULL!	50	#NULL!	2	#NULL!	8	#NULL!	10	#NULL!	2	#NULL!	10	#NULL!	2	#NULL!	10	#NULL!	2	#NULL!	2	#NULL!	2	#NULL!	#NULL!	1	1	1	1	1	2	3	1	1	1	1	1	1	1	1	1	1	1
2	2	83	16		#NULL!	#NULL!	#NULL!	#NULL!	50	#NULL!	2	#NULL!	8	#NULL!	10	#NULL!	2	#NULL!	10	#NULL!	2	#NULL!	10	#NULL!	2	#NULL!	2	#NULL!	2	#NULL!	#NULL!	1	1	1	1	1	2	3	1	1	1	1	1	1	1	1	1	1	1
2	2	82	18		#NULL!	#NULL!	#NULL!	#NULL!	50	#NULL!	2	#NULL!	8	#NULL!	10	#NULL!	2	#NULL!	10	#NULL!	2	#NULL!	10	#NULL!	2	#NULL!	2	#NULL!	2	#NULL!	#NULL!	1	1	1	1	1	2	3	1	1	1	1	1	1	1	1	1	1	1
1	1	71	16	1	1	9	2	1	1	#NULL!	1	#NULL!	0	#NULL!	0	#NULL!	0	#NULL!	0	#NULL!	0	#NULL!	0	#NULL!	0	#NULL!	0	#NULL!	0	#NULL!	0	1	0	0	0	0	0	0	0	0	0	0	0	0	0	0	0	0	0
1	1	63	16	12	2	6	1	4	46	#NULL!	2	#NULL!	8	#NULL!	10	#NULL!	2	#NULL!	9	#NULL!	1	#NULL!	10	#NULL!	2	#NULL!	2	#NULL!	0	#NULL!	18	1	1	1	1	1	2	3	1	1	1	1	1	1	1	0	1	1	1
1	2	74	12	2	3	5	2	2	27	#NULL!	0	#NULL!	7	#NULL!	4	#NULL!	0	#NULL!	9	#NULL!	1	#NULL!	6	#NULL!	1	#NULL!	2	#NULL!	0	#NULL!	6	0	0	1	1	1	2	2	1	1	0	0	0	1	0	1	0	0	0
1	2	60	12	3	1	2	1	4	46	#NULL!	2	#NULL!	8	#NULL!	7	#NULL!	1	#NULL!	10	#NULL!	2	#NULL!	10	#NULL!	2	#NULL!	2	#NULL!	2	#NULL!	19	1	1	1	1	1	2	3	1	1	1	1	1	0	0	1	1	0	1
1	1	67	16	8	3	3	2	1	7	#NULL!	1	#NULL!	1	#NULL!	1	#NULL!	2	#NULL!	2	#NULL!	0	#NULL!	0	#NULL!	0	#NULL!	0	#NULL!	0	#NULL!	4	1	0	0	0	1	0	0	1	0	0	0	0	0	0	0	0	0	1
1	1	66	16	1	3	9	2	1	2	#NULL!	0	#NULL!	2	#NULL!	0	#NULL!	0	#NULL!	0	#NULL!	0	#NULL!	0	#NULL!	0	#NULL!	0	#NULL!	0	#NULL!	0	0	0	1	1	0	0	0	0	0	0	0	0	0	0	0	0	0	0
1	2	83	4	1	2	6	1	3	32	#NULL!	2	#NULL!	8	#NULL!	5	#NULL!	0	#NULL!	8	#NULL!	0	#NULL!	6	#NULL!	0	#NULL!	2	#NULL!	1	#NULL!	14	1	1	1	1	1	2	3	1	1	0	1	1	0	0	0	1	0	0
1	1	60	16	9	3	5	2	3	37	#NULL!	1	#NULL!	5	#NULL!	5	#NULL!	1	#NULL!	10	#NULL!	2	#NULL!	10	#NULL!	2	#NULL!	1	#NULL!	0	#NULL!	11	0	1	1	1	1	1	1	1	1	1	1	0	0	1	0	0	0	1
1	1	48	12	3	3	3	2	1	8	#NULL!	1	#NULL!	6	#NULL!	0	#NULL!	0	#NULL!	1	#NULL!	0	#NULL!	0	#NULL!	0	#NULL!	0	#NULL!	0	#NULL!	4	1	0	1	0	1	1	3	0	0	0	0	0	0	0	0	0	0	0
1	1	45	12	14	1	1	2	3	31	#NULL!	2	#NULL!	5	#NULL!	0	#NULL!	0	#NULL!	8	#NULL!	1	#NULL!	10	#NULL!	2	#NULL!	2	#NULL!	1	#NULL!	11	1	1	1	1	1	2	0	0	0	0	0	0	0	0	0	0	0	0
1	1	70	12	1	3	3	2	1	10	#NULL!	1	#NULL!	1	#NULL!	0	#NULL!	0	#NULL!	7	#NULL!	1	#NULL!	0	#NULL!	0	#NULL!	0	#NULL!	0	#NULL!	4	1	0	0	0	1	0	0	0	0	0	0	0	0	0	0	0	0	0
1	1	61	16	7	1	1	2	3	36	#NULL!	1	#NULL!	5	#NULL!	7	#NULL!	2	#NULL!	9	#NULL!	1	#NULL!	8	#NULL!	2	#NULL!	1	#NULL!	0	#NULL!	12	1	0	1	1	1	1	1	1	1	1	1	0	1	1	0	1	0	1
1	2	84	16	5	2	3	2	1	10	#NULL!	0	#NULL!	6	#NULL!	3	#NULL!	0	#NULL!	1	#NULL!	0	#NULL!	0	#NULL!	0	#NULL!	0	#NULL!	0	#NULL!	5	0	0	1	1	1	2	1	1	0	0	1	0	0	0	1	0	0	0
1	1	64	12	28	3	6	1	4	48	#NULL!	2	#NULL!	8	#NULL!	9	#NULL!	2	#NULL!	10	#NULL!	1	#NULL!	10	#NULL!	2	#NULL!	2	#NULL!	2	#NULL!	19	1	1	1	1	1	2	3	1	1	1	1	1	1	0	1	1	1	1
1	2	49	12	1	3	9	2	1	2	#NULL!	1	#NULL!	1	#NULL!	0	#NULL!	0	#NULL!	0	#NULL!	0	#NULL!	0	#NULL!	0	#NULL!	0	#NULL!	0	#NULL!	0	1	0	1	0	0	0	0	0	0	0	0	0	0	0	0	0	0	0
1	2	65	16	25	3	3	2	1	9	#NULL!	0	#NULL!	8	#NULL!	0	#NULL!	0	#NULL!	0	#NULL!	0	#NULL!	0	#NULL!	0	#NULL!	0	#NULL!	0	#NULL!	5	0	0	1	1	1	2	3	0	0	0	0	0	0	0	0	0	0	0
1	1	73	12	3	3	9	2	1	1	#NULL!	0	#NULL!	1	#NULL!	0	#NULL!	0	#NULL!	0	#NULL!	0	#NULL!	0	#NULL!	0	#NULL!	0	#NULL!	0	#NULL!	0	0	0	1	0	0	0	0	0	0	0	0	0	0	0	0	0	0	0
1	2	71	12	49	3	5	2	4	47	#NULL!	2	#NULL!	8	#NULL!	10	#NULL!	2	#NULL!	10	#NULL!	1	#NULL!	10	#NULL!	0	#NULL!	2	#NULL!	2	#NULL!	16	1	1	1	1	1	2	3	1	1	1	1	1	1	1	1	1	1	1
1	2	80	4	1	3	9	2	1	1	#NULL!	1	#NULL!	0	#NULL!	0	#NULL!	0	#NULL!	0	#NULL!	0	#NULL!	0	#NULL!	0	#NULL!	0	#NULL!	0	#NULL!	0	1	0	0	0	0	0	0	0	0	0	0	0	0	0	0	0	0	0
1	2	77	8	18	3	9	2	1	2	#NULL!	0	#NULL!	2	#NULL!	0	#NULL!	0	#NULL!	0	#NULL!	0	#NULL!	0	#NULL!	0	#NULL!	0	#NULL!	0	#NULL!	0	0	0	0	1	1	0	0	0	0	0	0	0	0	0	0	0	0	0
2	1	69	12		#NULL!	#NULL!	#NULL!	#NULL!	50	#NULL!	2	#NULL!	8	#NULL!	10	#NULL!	2	#NULL!	10	#NULL!	2	#NULL!	10	#NULL!	2	#NULL!	2	#NULL!	2	#NULL!	#NULL!	1	1	1	1	1	2	3	1	1	1	1	1	1	1	1	1	1	1
2	1	64	16		#NULL!	#NULL!	#NULL!	#NULL!	50	#NULL!	2	#NULL!	8	#NULL!	10	#NULL!	2	#NULL!	10	#NULL!	2	#NULL!	10	#NULL!	2	#NULL!	2	#NULL!	2	#NULL!	#NULL!	1	1	1	1	1	2	3	1	1	1	1	1	1	1	1	1	1	1
2	1	74	12		#NULL!	#NULL!	#NULL!	#NULL!	50	#NULL!	2	#NULL!	8	#NULL!	10	#NULL!	2	#NULL!	10	#NULL!	2	#NULL!	10	#NULL!	2	#NULL!	2	#NULL!	2	#NULL!	#NULL!	1	1	1	1	1	2	3	1	1	1	1	1	1	1	1	1	1	1
2	1	60	12		#NULL!	#NULL!	#NULL!	#NULL!	50	#NULL!	2	#NULL!	8	#NULL!	10	#NULL!	2	#NULL!	10	#NULL!	2	#NULL!	10	#NULL!	2	#NULL!	2	#NULL!	2	#NULL!	#NULL!	1	1	1	1	1	2	3	1	1	1	1	1	1	1	1	1	1	1
2	1	67	16		#NULL!	#NULL!	#NULL!	#NULL!	50	#NULL!	2	#NULL!	8	#NULL!	10	#NULL!	2	#NULL!	10	#NULL!	2	#NULL!	10	#NULL!	2	#NULL!	2	#NULL!	2	#NULL!	#NULL!	1	1	1	1	1	2	3	1	1	1	1	1	1	1	1	1	1	1
2	2	65	16		#NULL!	#NULL!	#NULL!	#NULL!	50	#NULL!	2	#NULL!	8	#NULL!	10	#NULL!	2	#NULL!	10	#NULL!	2	#NULL!	10	#NULL!	2	#NULL!	2	#NULL!	2	#NULL!	#NULL!	1	1	1	1	1	2	3	1	1	1	1	1	1	1	1	1	1	1
2	2	83	4		#NULL!	#NULL!	#NULL!	#NULL!	50	#NULL!	2	#NULL!	8	#NULL!	10	#NULL!	2	#NULL!	10	#NULL!	2	#NULL!	10	#NULL!	2	#NULL!	2	#NULL!	2	#NULL!	#NULL!	1	1	1	1	1	2	3	1	1	1	1	1	1	1	1	1	1	1
2	1	60	16		#NULL!	#NULL!	#NULL!	#NULL!	50	#NULL!	2	#NULL!	8	#NULL!	10	#NULL!	2	#NULL!	10	#NULL!	2	#NULL!	10	#NULL!	2	#NULL!	2	#NULL!	2	#NULL!	#NULL!	1	1	1	1	1	2	3	1	1	1	1	1	1	1	1	1	1	1
2	1	48	12		#NULL!	#NULL!	#NULL!	#NULL!	50	#NULL!	2	#NULL!	8	#NULL!	10	#NULL!	2	#NULL!	10	#NULL!	2	#NULL!	10	#NULL!	2	#NULL!	2	#NULL!	2	#NULL!	#NULL!	1	1	1	1	1	2	3	1	1	1	1	1	1	1	1	1	1	1
2	1	43	12		#NULL!	#NULL!	#NULL!	#NULL!	50	#NULL!	2	#NULL!	8	#NULL!	10	#NULL!	2	#NULL!	10	#NULL!	2	#NULL!	10	#NULL!	2	#NULL!	2	#NULL!	2	#NULL!	#NULL!	1	1	1	1	1	2	3	1	1	1	1	1	1	1	1	1	1	1
2	1	70	12		#NULL!	#NULL!	#NULL!	#NULL!	50	#NULL!	2	#NULL!	8	#NULL!	10	#NULL!	2	#NULL!	10	#NULL!	2	#NULL!	10	#NULL!	2	#NULL!	2	#NULL!	2	#NULL!	#NULL!	1	1	1	1	1	2	3	1	1	1	1	1	1	1	1	1	1	1
2	1	61	16		#NULL!	#NULL!	#NULL!	#NULL!	50	#NULL!	2	#NULL!	8	#NULL!	10	#NULL!	2	#NULL!	10	#NULL!	2	#NULL!	10	#NULL!	2	#NULL!	2	#NULL!	2	#NULL!	#NULL!	1	1	1	1	1	2	3	1	1	1	1	1	1	1	1	1	1	1
2	1	82	16		#NULL!	#NULL!	#NULL!	#NULL!	50	#NULL!	2	#NULL!	8	#NULL!	10	#NULL!	2	#NULL!	10	#NULL!	2	#NULL!	10	#NULL!	2	#NULL!	2	#NULL!	2	#NULL!	#NULL!	1	1	1	1	1	2	3	1	1	1	1	1	1	1	1	1	1	1
2	1	64	12		#NULL!	#NULL!	#NULL!	#NULL!	50	#NULL!	2	#NULL!	8	#NULL!	10	#NULL!	2	#NULL!	10	#NULL!	2	#NULL!	10	#NULL!	2	#NULL!	2	#NULL!	2	#NULL!	#NULL!	1	1	1	1	1	2	3	1	1	1	1	1	1	1	1	1	1	1
2	2	49	16		#NULL!	#NULL!	#NULL!	#NULL!	50	#NULL!	2	#NULL!	8	#NULL!	10	#NULL!	2	#NULL!	10	#NULL!	2	#NULL!	10	#NULL!	2	#NULL!	2	#NULL!	2	#NULL!	#NULL!	1	1	1	1	1	2	3	1	1	1	1	1	1	1	1	1	1	1
2	2	65	16		#NULL!	#NULL!	#NULL!	#NULL!	50	#NULL!	2	#NULL!	8	#NULL!	10	#NULL!	2	#NULL!	10	#NULL!	2	#NULL!	10	#NULL!	2	#NULL!	2	#NULL!	2	#NULL!	#NULL!	1	1	1	1	1	2	3	1	1	1	1	1	1	1	1	1	1	1
2	2	70	12		#NULL!	#NULL!	#NULL!	#NULL!	50	#NULL!	2	#NULL!	8	#NULL!	10	#NULL!	2	#NULL!	10	#NULL!	2	#NULL!	10	#NULL!	2	#NULL!	2	#NULL!	2	#NULL!	#NULL!	1	1	1	1	1	2	3	1	1	1	1	1	1	1	1	1	1	1
2	2	71	12		#NULL!	#NULL!	#NULL!	#NULL!	50	#NULL!	2	#NULL!	8	#NULL!	10	#NULL!	2	#NULL!	10	#NULL!	2	#NULL!	10	#NULL!	2	#NULL!	2	#NULL!	2	#NULL!	#NULL!	1	1	1	1	1	2	3	1	1	1	1	1	1	1	1	1	1	1
2	2	80	8		#NULL!	#NULL!	#NULL!	#NULL!	50	#NULL!	2	#NULL!	8	#NULL!	10	#NULL!	2	#NULL!	10	#NULL!	2	#NULL!	10	#NULL!	2	#NULL!	2	#NULL!	2	#NULL!	#NULL!	1	1	1	1	1	2	3	1	1	1	1	1	1	1	1	1	1	1
2	2	75	8		#NULL!	#NULL!	#NULL!	#NULL!	50	#NULL!	2	#NULL!	8	#NULL!	10	#NULL!	2	#NULL!	10	#NULL!	2	#NULL!	10	#NULL!	2	#NULL!	2	#NULL!	2	#NULL!	#NULL!	1	1	1	1	1	2	3	1	1	1	1	1	1	1	1	1	1	1
[truncated: 58 more columns]

## Sheet: Variable descriptions
Participants: 1 - aphasic, 2- control
Gender 1 - male, 2 - female
Education – years of education
Time - this is time post injury in months
Localisation – 1 – anterior, 2 – posterior, 3 – anterior-posterior, 4 – subcortical
Type of aphasia – 1 – Broca’s, 2 – anomic, 3 – unclassified, 5 – transcortical motor, 6 – conductive, 7 – subcortical motor, 8 – Wernicke’s, 9 – global, 10 – transcortical sensory
Speech fluency – 1 - fluent, 2 – non-fluent speech
Scale of severity – 1 – deep/very severe aphasia, 2 – severe aphasia, 3 – moderate aphasia, 4 – mild aphasia
